# Supplementary material for: Targeted UPLC-MS Metabolic Analysis of Human Faeces Reveals Novel Low-Invasive Candidate Markers for Colorectal Cancer
Source: Cancers (Basel). 2018 Sep 1;10(9):300. doi: 10.3390/cancers10090300 (PMC6162413; doi:10.3390/cancers10090300)
Supplement: Supplementary file 1 [file cancers-10-00300-s001.zip]

Archive with 2 entries (2 files):
- cancers-334590-supplementary Figure S1-S4 and Table S2-final.pdf
- cancers-334590-Supplementary Table S1. S3. S4-final.xlsx
