# Supplementary material for: Targeted UPLC-MS Metabolic Analysis of Human Faeces Reveals Novel Low-Invasive Candidate Markers for Colorectal Cancer
Source: Cancers (Basel). 2018 Sep 1;10(9):300. doi: 10.3390/cancers10090300 (PMC6162413; doi:10.3390/cancers10090300)
Supplement: Supplementary file 1 [file cancers-10-00300-s001.zip › cancers-334590-Supplementary Table S1. S3. S4-final.xlsx]

## Sheet: Table S1
TABLE S1. List of the 105 metabolites analysed in the study.
Metabolite Name			Cer(d18:1/16:0)	Cer(d18:1/20:0)	Cer(d18:1/22:0)	Cer(d18:1/23:0)	Cer(d18:1/24:0)	Cer(d18:1/24:1)+Cer(d18:2/24:0)	Cer(42:3)	Cer(d18:1/18:0)	CMH(d18:1/22:0)	CMH(d18:1/24:0)	CMH(d18:1/24:1)	ChoE(16:0)	ChoE(17:0)	ChoE(18:0)	ChoE(18:1)	ChoE(18:2)	ChoE(20:2)	ChoE(20:4)	ChoE(22:4)	ChoE(22:5)	ChoE(22:6)	PC(16:0/16:0)	PC(32:1)	PC(16:0/18:0)	PC(16:0/18:1)	PC(16:0/18:2)	PC(18:0/18:1)	PC(18:0/18:2)	PC(18:2/18:2)	PC(16:0/20:4)	PC(18:0/20:4)	PC(38:5)	PC(16:0/22:6)	PC(34:3)	PC(36:3)	PC(30:0)	PE(16:0/18:1)	PE(16:0/18:2)	DG(32:0)	DG(32:1)	DG(34:0)	DG(34:1)	DG(36:2)	DG(36:3)	DG(36:4)	DG(36:1)	16:0 amide
Alternative name																									PC(16:0/16:1) + PC(14:1/18:0) + PC(14:0/18:1)									PC(18:1/20:4) + PC(16:0/22:5)				PC(16:0/14:0) + PC(14:0/16:0)			DG(16:0+16:0+0:0)	DG(16:0+16:1+0:0)+ DG (14:0+18:1+0:0)	DG(16:0+18:0+0:0)	DG(16:0+18:1+0:0)	DG(18:1+18:1+0:0)	DG(18:1+18:2+0:0)	DG(18:2+18:2+0:0)	DG(18:0+18:1+0:0) + DG(16:0+20:1+0:0)
HMDB ID			HMDB04949	HMDB04951	HMDB04952	HMDB00950	HMDB04956			HMDB04950	HMDB04974	HMDB04978	HMDB04975	HMDB00885		HMDB10368	HMDB00918	HMDB00610	HMDB06734	HMDB06726	HMDB06729	HMDB10375	HMDB06733	HMDB00564		HMDB07970	HMDB07972	HMDB07973	HMDB08038	HMDB08039	HMDB08138	HMDB07982	HMDB08048		HMDB07991				HMDB08927	HMDB08928									HMDB12273
KEGG ID			C00195	C00195	C00195		C00195			C00195	C01190		C01190	C11251		C02530	C14641	C15441	C02530	C02530	C02530		C02530	C00157		C00157	C00157	C00157	C00157	C00157	C00157	C00157	C00157		C00157				C00350	C00350
	Sample	Clinical status
	1	C	7.493	1.688	0.317	0.089	0.087	0.443	0.922	6.152			0.118	0.032	0.195	0.113	0.066	0.009	2.583	0.006	0.957	0.861	0.106	0.078	0.013	0.052	0.009	0.003	0.009	0.001	0.006	0.001		0.002	0	0.014	0.002	0.059	2.532	0.418	1.488	0.436	1.508	0.528	0.407	0.295	1.552	1.349	8.874
	2	C	5.542	0.526	0.082	0.047	0.047	0.169	0.181	1.327	0.663	0.036	0.08		0.442		0.029	0.005	4.337	0.003	0.369		0.036	0.032	0.012	0.018	0.019	0.005	0.014	0.002	0.012	0.002	0.001	0.003	0.002	0.017	0.006	0.033	0.744	0.921	0.27	0.196	0.557	0.276	0.731	1.006	14.806	1.978	8.292
	3	C	4.906	1.753	0.22		0.042	0.599	2.202	5.348	2.645			0.044	0.351	0.044	0.082	0.02	8.475	0.008	3.997		0.089	0.036	0.015	0.016	0.009	0.004	0.031	0.003	0.004	0			0.001	0.004	0.002	0.038	0.135	0.482	0.638		1.774	0.467	0.501	0.573	11.818	3.504	1.747
	4	C	10.075	3.059	1.245	0.478	0.351	1.074	1.487	17.253	0.827	0.157	0.136	0.144	0.735	0.408	0.199	0.043	6.319	0.008	3.312	1.353	0.029	0.128	0.053	0.053	0.062	0.023	0.03	0.005	0.349	0.002	0.002	0.007	0.001	0.162	0.104	0.117	3.293	3.646	0.916	0.478	2.467	0.911	1.057	1.487	18.543	3.845	3.805
	5	C	11.709	5.641	0.481	0.152	0.074	0.406	0.313	5.158	1.874	0.079	0.208	0.016		0.103	0.047	0.013	3.662	0.006	9.652	7.05	0.385	0.056	0.036	0.017	0.025	0.007	0.025	0.003	0.021	0.001	0	0.003	0.004	0.016	0.007	0.143	0.288	0.383	0.443	0.162	1.461	0.201	0.201	0.269	4.325	1.074	15.329
	6	C	2.413	0.568	0.136	0.063		0.085		1.56	0.447	0.043	0.036	0.025		0.068	0.019	0.003	1.065	0.003	0.705	0.625	0.029	0.027	0.007	0.009	0.01	0.004	0.007	0.001	0.011	0		0.001	0		0.006	0.036	3.534	1.622	0.289	0.412	1.148	0.579	0.255	0.229	1.422	1.58	4.635
	7	C	17.411	3.543	0.707	0.135	0.141	0.528	0.694	3.913	0.745	0.039		0.071	3.277	0.052	0.228	0.049	167.946	0.022	15.309	3.503	0.125	0.036	0.005	0.019	0.019	0.004	0.014	0.001	0.003	0.001	0.002	0.002	0.003	0.007	0.002	0.013	0.627	0.988	1.104	0.558	1.444	0.653	0.765	0.637	8.845	4.073	3.858
	8	C	6.227	1.918	0.212	0.075	0.033	0.175		6.222	0.346	0.059			0.325	0.053	0.015	0.005	0.965	0.009	3.046	2.575	0.458	0.031	0.007	0.029	0.006	0.002	0.011	0.001	0.008	0		0.001	0	0.003	0.003	0.025	0.845	0.521	0.803	0.392	1.72	0.315	0.588	0.703	2.699	1.965	13.317
	9	C	15.787	0.833	0.317	0.065	0.131	1	2.509	1.594	2.47		0.235	0.052	0.756	0.112	0.052	0.007	1.746	0.023	8.362	3.711	0.231	0.015		0.003	0.006	0.002	0.008	0.001		0				0.007	0.001		0.317	0.109	0.286		1.042	0.164	0.16			0.632	2.746
	10	C	13.107	1.759	0.856	0.231	0.154	1.112	1.187	3.024	0.108		0.332	0.107	0.727	0.063	0.279	0.031	7.725	0.016	5.025	13.728	0.881	0.042	0.008	0.013	0.006	0.001	0.003	0	0.001	0	0	0	0.001	0.02	0	0.017	0.357	0.505	0.189	0.226	0.613	0.128	0.204	0.321	2.579	0.601	8.743
	11	C	1.426		0.051						0.775	0.041	0.108		0.797		0.005	0.001	0.704					0.035	0.008		0.012	0.003	0.023	0.003	0.002	0	0.001	0.001		0.005	0.001	0.06	0.911	0.73			0.935	0.307	0.207	0.109	1.474	1.185	2.74
	12	C	49.615	3.794	1.401	0.394	0.376	2.824	6.286	21.533	6.872	2.453	2.184	0.181	0.519	0.083	0.116	0.038	7.04	0.017	4.755	4.108	0.073	0.104	0.014	0.035	0.007	0.002	0.005	0.001	0.004	0.001	0	0.003		0.258	0.004	0.087		0.227	0.895	0.272	2.047	0.672	0.392	0.55	5.726	1.776	1.824
	13	C	4.542	0.713	0.465	0.134	0.081	0.522	1.343	4.696	1.77	0.173	0.284	0.054	0.198	0.033	0.057	0.012	15.111	0.004	2.06	2.991	0.064	0.038	0.006	0.019	0.005	0.001	0.003	0	0.015			0	0	0.025	0.002		0.154	0.211	0.159	0.144	1.286	0.255	0.53	1.021	14.467	0.89	9.121
	14	C	12.577	0.906	0.347	0.123	0.271	0.587	0.778	3.468	0.908	0.76	1.039	0.138		0.099	0.131	0.02	4.317	0.191	2.781	138.675	24.397	0.053	0.002	0.013	0.002	0	0.001	0	0.009	0			0	0.045	0.003	0.037	0.49	0.069	0.154		0.322	0.163	0.435	0.948	51.051	0.705	16.362
	15	C	4.086	0.784	0.151		0.06	0.293		5.183				0.053	1.024		0.081	0.014	15.169	0.006	6.293	2.901	0.052	0.019			0.002	0.001	0.003		0	0.001		0.001		0.004	0		0.403	0.329	1.233	0.93	4.794	4.796	14.321	14.701	121.953	15.09	1.536
	16	C	0.937	0.254	0.068		0.023	0.199	0.342	0.865				0.021	0.548		0.015	0.002	1.588	0.001			0.012	0.047	0.004	0.011	0.005	0.001	0.004	0	0.004	0	0	0.001	0.001	0.005	0.002		6.861	1.264	0.575		0.997	0.218	0.12	0.103	1.297	0.515	28.16
	17	C	6.028	0.658	0.339	0.222	0.12	0.27	0.619	1.798	1.134		0.156				0.019	0.001	0.647	0.001			0.04	0.04	0.012	0.012	0.009	0.002	0.01	0.001	0.004	0	0.001	0	0.001	0.008	0.002	0.068	0.521	0.418	0.266	0.119	1.06	0.149	0.081			0.988	5.964
	18	C	9.294	2.419	0.399	0.087	0.07	0.629	1.844	5.059	1.649	0.16	0.281	0.056		0.112	0.106	0.007	1.516	0.005	2.747	0.69	0.01	0.061	0.006	0.041	0.005	0.001	0.009	0	0.003	0		0.001		0.005	0.002	0.021	0.748	0.282	0.603	0.255	1.525	0.416	0.187	0.122	1.757	2.408	18.833
	19	C	23.223	13.375	2.953	0.486	0.545	1.728	3.067	58.31	10.54	1.241	1.049	0.051	1.338	0.113	0.196	0.033	6.146	0.012	18.41	4.87	0.197	0.134	0.013	0.041	0.018	0.015	0.005	0.001	0.108	0.001	0.001	0.001	0.002	0.026	0.015	0.131	1.073	0.607	4.739	0.842	3.892	3.907	21.401	9.292	67.518	11.37	11.967
	20	C	6.748	0.781	0.265	0.108	0.108	0.651	0.699	7.106			0.098		0.347		0.016	0.005	4.84	0.007	1.436	0.724	0.018	0.138	0.033	0.085	0.055	0.021	0.03	0.008	0.004	0.002	0.002	0.005		0.012	0.006	0.059	4.754	1.917	1.334	0.701	4.606	1.18	0.605	0.44	2.834	4.537	12.188
	21	C	4.412	2.319	0.657		0.063	0.708	1.205	5.992	3.721		0.508	0.055	0.182	0.093	0.047	0.011	4.594	0.006	0.33		0.022	0.047		0.025	0.004	0.001	0.011	0.001		0				0.002	0.001	0.038	1.326	0.266	0.804		1.605	0.301	0.145	0.126		0.939	7.31
	22	C	5.085	2.35	0.568	0.112	0.067	1.04	1.939	4.542	7.056		0.573	0.035	0.367		0.107	0.013	5.2	0.004	3.795	1.798	0.089	0.05	0.012	0.034	0.01	0.003	0.014	0.001	0.014	0.001	0	0.002	0.002	0.013	0.004	0.047	2.235	0.929	0.535	0.306	0.812	0.59	6.275	2.282	25.364	5.622	8.956
	23	C	7.252	1.788	0.541	0.037	0.086	0.68	0.836	3.918		0.12	0.183	0.167	1.553	0.089	0.094	0.012	29.362	0.009	5.126	5.653	0.157	0.028	0.007	0.006	0.012	0.002	0.009	0.001	0.005	0.001	0		0.004	0.01	0.006	0.026	1.067	0.903	0.259	0.199	1.262	0.181	0.167	0.16	1.821	1.485	5.849
	24	C	7.793	1.281	0.809	0.194	0.091	0.451	0.762	6.226	0.322	0.079	0.19	0.125	0.666	0.074	0.125	0.039	29.844	0.008	2.505	1.034	0.047	0.084	0.007	0.059	0.004	0.001	0.006	0	0.002	0		0	0.001	0.013	0	0.034	0.06	0.263	0.426	0.214	1.761	0.325	0.408	1.131	11.987	1.208	41.125
	25	C	6.152	1.706	0.198	0.121	0.043	0.184	0.804	3.605	2.562	0.098	0.194	0.037			0.009	0.001	1.449	0.002				0.039	0.005	0.022	0.003	0	0.003	0	0.001	0		0.001			0.001	0.014	0.35	0.128	0.303		0.812	0.223	0.104	0.045		0.897	1.628
	26	C	6.868	0.799	0.521	0.15	0.069	1.531		2.078	1.779	0.069	0.124	0.139	0.389	0.367	0.134	0.014	1.157	0.011	6.252	1.258	0.093	0.111	0.036	0.053	0.031	0.012	0.038	0.008	0.012	0.013	0.017	0.023	0.019	0.041	0.006		0.388	0.291	0.837	0.242	2.291	0.878	1.287	0.558	1.7	5.112	3.695
	27	C	8.1	1.214	0.355	0.065	0.123	0.441		15.522	0.281			0.384	1.126	1.127	0.595	0.057	3.554	0.104	109.247	34.181	0.662	0.038	0.01	0.011	0.007	0.002	0.006	0	0.016	0.001	0	0.001	0.004	0.014	0.008	0.025	0.526	0.358	0.491		0.981	0.497	1.304	3.43	18.017	1.594	13.996
	28	C	16.244	1.146	0.591	0.161	0.103	1.335		4.557			0.286	0.06	0.646		0.056	0.012	2.04	0.006	2.006	2.38	0.151	0.082	0.011	0.01	0.009	0.002	0.009	0.001	0.014	0		0.001	0.002	0.022	0.004	0.081		0.117	0.529		1.426	0.356	0.24	0.26	4.919	1.633	4.181
	29	C	1.315												0.248	0.037	0.01	0.004	3.125	0.001	0.563		0.009	0.012	0.006		0.004	0.002	0.004	0	0.005	0.001			0.002	0.022	0.003	0.016	0.047	0.241	0.717	0.158	0.813	0.511	0.838	1.368	12.893	3.354	3.507
	30	C	17.376	5.004	1.292	0.191	0.166	1.265	1.677	14.304	1.571	0.087	0.195	0.088	0.995	0.125	0.102	0.018	4.348	0.016	4.944	0.993	0.098	0.037	0.007	0.019	0.01	0.002	0.007	0	0.001	0.001	0	0.002	0.002	0.008	0.002	0.041	2.121	1.54	0.566	0.129	1.361	0.243	0.143		0.616	1.326	7.285
	31	C	9.43	4.729	0.472	0.162	0.147	1.027	1.583	5.374	0.069	0.089	0.214			0.076	0.014	0.007	8.449				0.103	0.088	0.018	0.035	0.019	0.012	0.018	0.004	0.16	0		0	0.002	0.077	0.014	0.037	0.56	0.801	0.367	0.34	0.678	1.455	4.51	10.513	238.477	5.764	4.257
	32	C	1.068		0.035						0.755	0.143	0.315	0.024	0.727		0.007	0.002	2.714				0.064	0.016	0.009	0.007	0.01	0.002	0.008	0.003	0.009	0.001		0.002	0.008	0.006	0.014		0.097	0.139	0.277		0.942	0.348	2.591	1.536	7.476	3.073	4.86
	33	C	2.282	2.352	0.36	0.135	0.058	0.17		12.56			0.068		0.694	0.041	0.03	0.003	2.929	0.002	4.071		0.056	0.016			0.012	0.004	0.009	0.001	0.039	0			0	0.003	0.016	0.009		0.064	0.573		2.334	3.145	31.127	19.893	53.454	19.359	5.955
	34	C	0.171		0.054									0.018	0.611	0.086	0.026	0.005	0.952	0.008	1.359		0.019	0.007			0.002	0.002	0.001	0	0.003	0.001	0	0.001		0.003	0.001		0.381	0.39			0.789	0.138	0.122		0.479		1.732
	35	C	2.548	0.519	0.222	0.027	0.053	0.916	1.547		2.787	0.071	1.329	0.04	0.805	0.152	0.119	0.03	21.955	0.007	8.92	8.285	0.258	0.033		0.015	0.011	0.003	0.008	0.001	0.013	0.001	0	0.002	0.008	0.007	0.007	0.034	1.255	0.426	0.666	0.306	1.581	0.963	2.574	7.133	29.024	5.383	22.212
	36	C	2.092		0.135		0.032	0.903	2.412		11.504		1.334	0.076			0.073	0.004	8.518	0.011	4.478	1.797	0.109	0.02	0.008	0.011	0.008	0.003	0.022	0.003	0.003	0		0.002		0.009	0.002	0.02	1.866	0.865	0.288	0.231	0.491	0.414	0.182	0.072		0.918	1.145
	37	C	3.913	0.591	0.168		0.048	0.371		2.621	1.776	0.155	0.145	0.047	0.455	0.04	0.024	0.004	4.87	0.004	2.865		0.009	0.008	0.006	0.006	0.006	0.005	0.008	0.002	0.017	0.001	0	0.001		0.023	0.004		0.325	0.483	0.532	0.228	1.034	0.602	0.703	0.746	10.253	2.138	2.737
	38	C	4.303	2.038	0.184		0.068	0.48		8.765	1.387	0.233	0.336	0.072	0.435		0.076	0.005	1.484	0.006	10.656	5.374	0.584	0.017	0.004	0.004	0.002	0.001	0.002	0	0.002	0	0	0.001	0.003	0.002	0	0.035	2.211	0.755	0.596		1.717	0.194	0.184	0.11	1.163	0.572	10.179
	39	AD	3.861	1.236	0.183	0.024	0.03	0.151	1.088	1.186	3.478	0.126	0.559		0.439	0.02	0.022	0.007	11.097	0.005	1.674	1.419	0.42	0.02	0.008	0.005	0.006	0.001	0.006	0.001	0.003	0.001	0.001	0.001		0.005	0.001	0.047	0.398	0.367	0.226	0.188	0.974	0.156	0.137	0.253	3.871	0.636	16.682
	40	AD	4.558	0.823	0.12	0.029	0.072	0.363		3.609				0.039	0.21	0.126	0.023	0.003	2.706	0.004	1.493	0.757	0.035	0.031	0.003	0.005	0.004	0.002	0.003	0.001	0.014	0	0	0.001	0	0.005	0.006	0.013	4.501	1.533	0.328	0.211	1.379	0.283	0.199	0.268	2.374	0.948	2.554
	41	AD	4.664	0.42	0.143	0.024	0.036	0.343	0.843	1.159	1.431	0.294	0.303	0.053	0.364	0.016	0.035	0.01	8.051	0.006	1.264	0.846	0.122	0.019	0.006	0.009	0.008	0.001	0.005	0.001		0	0.001	0.001	0.001	0.005	0.001		0.301	0.192	0.227		0.681	0.399	0.615	1.283	8.662	0.776	6.199
	42	CRC	8.857	1.18	0.274	0.091	0.065	0.534	3.049	1.292	0.696		0.128	0.068	0.351		0.059	0.045	1.045	0.017	0.597	0.408	0.166	0.081	0.01	0.04	0.005	0.002	0.004	0	0.001	0	0	0.002	0	0.005	0.001	0.021	1.025	1.026	0.458	0.479	0.92	0.288	0.236	0.174	2.1	0.867	5.897
	43	AD	4.243		0.09			0.202						0.149	1.618	0.038	0.116	0.073	5.348	0.038			0.062	0.036	0.012		0.008	0.004	0.003	0.001	0.012	0.001	0	0.001	0	0.019	0.003	0.012	1.14	1.978	0.415	0.325	0.748	0.454	0.935	1.594	13.016	1.941	1.205
	44	AD	5.725	1.574	0.603		0.138	0.441		9.013	2.374		0.082				0.046	0.006	2.176				0.048	0.018		0.008	0.002	0.001	0.001	0	0.004	0			0.003		0.001		0.152	0.222	0.779		2.975	0.281	0.31	0.353	7.011	1.153	17.247
	45	AD	2.482	1.237	0.292	0.046	0.051	0.563	0.78	0.899	5.454	0.24	0.271	0.074	0.551	0.023	0.041	0.004	8.142	0.002	0.85		0.033	0.025	0.011		0.012	0.002	0.012	0.001	0.002	0.001	0.001	0.002	0	0.007	0.002	0.047	0.709	0.446	0.304		1.094	0.132	0.073	0.021	0.703	0.667	2.976
	46	AD	11.882	3.851	2.316	1.378	0.569	1.388	1.539	20.28	0.31	0.141	0.094	0.038	0.667		0.069	0.018	17.363	0.003	0.853	0.45	0.03	0.245	0.025	0.063	0.021	0.005	0.006	0.001	0.008	0.002	0.001	0.003	0.006	0.037	0.003	0.147	0.506	0.667	0.619	0.224	2.04	0.512	0.639	2.042	25.2	1.401	1.224
	47	AD	19.686	4.873	0.743	0.151	0.214	0.795		38.639			0.123		0.363		0.027	0.004	3.26	0.003		0.432	0.056	0.008	0.003	0.015	0.003	0.001	0.002	0	0.003	0	0	0.001	0.003	0.004	0.001	0.022	12.144	1.018	0.666		1.972	0.2	0.091	0.101	0.889	0.666	58.267
	48	AD	2.551		0.089		0.046	0.319			0.54		0.201	0.054	2.095	0.665	0.013	0.005	1.155		4.18	1.48	0.105	0.09	0.01	0.015	0.009	0.003	0.008	0.001	0.002	0.001	0.001	0.002	0.002	0.005	0.002	0.109	0.491	0.574	0.571	0.249	1.647	0.97	4.111	0.954	0.914	4.746	2.776
	49	CRC	3.996	0.236	0.073	0.028	0.044	0.306	0.721	1.125		0.038	0.083	0.048	0.498	0.042	0.043	0.019	1.857	0.022	1.788	1.271	0.064	0.043	0.009	0.019	0.009	0.003	0.01	0.001	0.009	0.001	0	0.002	0	0.009	0.007	0.034	1.758	1.257	0.716	0.36	0.926	0.266	0.17	0.236	1.573	1.254	10.399
	50	CRC	5.094	0.783	0.091		0.023	0.585	1.634		0.556			0.083	0.526		0.068	0.043	6.643	0.038			0.122	0.018	0.004	0.007	0.005	0.001	0.011	0.001	0.003	0			0	0.008	0.002		1.067	0.849	0.824	0.257	2.634	0.642	1.852	1.933	7.101	3.237	9.606
	51	AD	16.424	2.542	0.449	0.152	0.197	0.682	0.949	15.77	0.971	0.209	0.372	0.032	0.161	0.187	0.076	0.02	4.889	0.024	11.82	1.216	0.076	0.013	0.006		0.01	0.001	0.023	0.001	0.001	0	0.001	0.001	0.001	0.006	0.001		0.467	0.229			0.964	0.217	0.533	0.145		2.098	11.588
	52	AD	12.086	2.01	0.492	0.245	0.213	1.699	7.511	12.613	1.608	0.127	0.886	0.108	0.428	0.204	0.22	0.044	10.804	0.067	14.668	14.013	4.496	0.05	0.022	0.023	0.01	0.004	0.005	0.001	0.002	0.002	0.001	0.008	0.025	0.018	0.002	0.03	0.086	0.123	0.6	0.281	1.295	0.236	0.23	0.263	1.948	1.479	34.863
	53	AD	21.624	15.758	3.949	2.308	0.734	1.063	2.346	5.035	1.078	0.221	0.12	0.113	0.484	0.096	0.106	0.019	6.997		1.835	0.542	0.125	0.122	0.023	0.037	0.036	0.018	0.021	0.005	0.015	0.002	0.001	0.002	0.002	0.042	0.015	0.215	1.722	1.067	0.194	0.386	0.81	0.199	0.22	0.173	1.229	1.03	5.351
	54	CRC	20.637	2.335	1.462	0.417	0.428	1.614	2.698	14.897	1.186	0.444	1.029	0.065	0.757	0.041	0.089	0.029	2.804	0.012	0.3	0.24	0.131	0.577	0.022	0.274	0.014	0.002	0.012		0.004	0		0.001	0.002	0.087	0.004	0.144	3.88	2.53	1.657	0.586	2.658	0.59	0.414	0.437	2.979	2.487	29.5
	55	AD	1.144		0.055						0.318	0.078	0.147	0.021			0.022	0.003	4.547	0.002			0.028	0.036	0.01	0.015	0.007	0.002	0.011	0.001	0.003	0.001	0	0.001	0.001		0.001	0.031	1.245	0.572	0.345		1.507	0.46	1.128	2.048	15.126	2.797	6.6
	56	AD	30.154	1.437	0.763	0.287	0.317	1.367	1.866	11.213	1.285	0.3	0.462	0.177	1.005	0.187	0.093	0.015	4.428	0.006	1.105	0.674	0.048	0.017	0.006		0.002	0	0.002	0	0.002	0		0.001	0.001	0.1	0.001	0.014	0.96	0.455	0.285	0.161	1.17	0.141	0.177	0.408	4.939	0.89	7.602
	57	AD	220.081	29.938	8.227	1.538	2.586	22.074	109.22	249.573	1.345	0.453	1.035	0.672	1.605	1.705	3.314	0.277	3.28	0.109	245.069	41.963	0.422	3.566	0.059	1.333	0.103	0.005	0.045	0.002	0.006	0.004	0.005	0.005	0	0.026	0.004	0.198	0.762	0.026	0.546		3.547	0.113	0.43		1.29	1.979	4187.19
	58	CRC	8.165	0.953	0.142	0.038	0.065	0.808	2.549	5.18	0.532	0.026	0.354	0.036		0.032	0.023	0.014	1.38	0.022	1.469	1.077	0.286	0.013	0.004	0.005	0.002	0.001	0.003	0	0.001	0		0	0	0.003	0.001		0.289	0.192	0.234	0.049	0.543	0.064	0.048	0.034	0.743	0.199	17.488
	59	CRC	7.65	1.542	0.334	0.07	0.063	0.618	1.775	2.697	1.817	0.228	0.866	0.049	0.975	0.011	0.051	0.016	82.37	0.015	2.509	0.425	0.035	0.137	0.041	0.029	0.027	0.008	0.012	0.002	0.005	0.006	0.002	0.004	0.005	0.019	0.008	0.144	4.13	2.127	0.486	0.21	1.017	0.298	0.124	0.117	0.739	1.09	6.032
	60	CRC	1.705	0.466	0.138	0.078	0.029	0.077								0.021		0.001	7.76				0.013	0.047	0.038	0.026	0.098	0.057	0.13	0.026	0.705	0	0.001			0.049	0.208		2.014	5.296	0.452	0.228	1.631	2.445	11.216	22.033	141.155	19.359	25.595
	61	AD	34.015	7.219	1.843	1.519	0.365	3.491	6.742	48.674	2.011	0.142	0.13	0.04		0.034	0.075	0.008	36.721	0.009	3.681	1.24	0.011	0.021	0.006	0.012	0.004	0.001	0.009	0	0.009	0				0.01	0.002	0.029	0.111	0.143	0.931		3.944	1.402	6.915	12.323	46.243	6.61	3.363
	62	CRC	40.682	8.188	1.561	1.023	0.538	4.001	9.427	13.548	4.553	1.293	4.098	0.166	0.739	0.028	0.178	0.11	11.943	0.062	0.584	0.455	0.199	0.023	0.002	0.015	0.001	0	0.009	0	0.002	0			0.002	0.087	0.001	0.02	0.147	0.122	0.32		1.764	0.488	0.988	3.784	86.663	0.428	2.859
	63	AD	52.874	6.001	0.834	0.403	0.346	1.843	4.6	36.031	1.17		0.135	0.119	0.546	0.316	0.191	0.02	8.15	0.038	29.432	16.456	0.415	0.011	0.009	0.009	0.005	0.001	0.005	0	0.003	0		0.001	0.001	0.006	0.001	0.036	6.424	0.799	0.797	1.271	1.166	0.261	0.206	0.414	3.005	0.909	52.127
	64	CRC	37.013	0.972	0.204	0.05	0.103	0.711	1.849	12.889	2.432	0.188	0.62	0.123	0.499	0.042	0.085	0.046	10.26	0.088	3.987	0.921	0.053	0.051	0.006	0.016	0.007	0.001	0.005	0.001	0.002	0	0.001	0.001	0	0.012	0.001		0.384	0.279	1.173	0.227	1.334	0.996	1.511	3.17	22.546	3.021	20.818
	65	CRC	6.281	0.58	0.164	0.073	0.109	0.568	1.305	2.882	1.166		0.34	0.095	0.457	0.04	0.09	0.032	2.116	0.022	1.169	0.737	0.057	0.052	0.01	0.027	0.014	0.003	0.01	0.001	0.012	0.001	0	0.002	0.001	0.014	0.004		0.362	0.277	0.495	0.095	0.815	0.422	1.115	1.72	24.099	1.629	4.25
	66	CRC	26.796	1.649	0.423	0.119	0.179	2.676	8.966	7.413	0.441	0.079	0.514	0.203	0.276	0.095	0.185	0.102	1.118	0.132	1.927	1.085	0.304	0.023	0.006	0.013	0.002	0.001	0.002	0	0.001	0.001	0	0.001	0		0.001	0.007	0.621	1.015	0.313	0.367	0.853	0.134	0.099	0.115	1.352	0.438	9.879
	67	CRC	13.48	2.131	0.574	0.105	0.147	1.494	4.667	4.465	0.843	0.194	0.988	0.085	0.188	0.043	0.099	0.1	0.552	0.042	0.565	0.234	0.092	0.824	0.114	0.428	0.108	0.038	0.114	0.021	0.008	0.012	0.015	0.016	0.011	0.016	0.023	0.136	2.196	0.886	0.761		2.057	0.258	0.301	0.199	1.163	1.891	10.117
	68	CRC	22.159		0.326		0.3	0.742	1.645	0.989	0.145	0.206	0.394	0.056			0.041	0.022		0.016	0.447		0.083	0.328	0.194	0.177	0.183	0.027	0.182	0.019	0.007	0.016	0.019	0.023	0.01	0.03	0.022	0.19	3.853	0.467	0.446	0.275	0.961	0.304	0.306	0.113	0.768	2.404	6.15
	69	AD	0.526		0.04			0.207					0.329				0.021	0.008	0.78	0.003			0.016	0.041		0.02	0.008	0.004	0.005	0.001	0.002	0.002	0.001	0.002	0.001		0.002	0.013	0.285	0.123	0.295		0.636	0.076	0.077		0.965	0.332	1.648
	70	CRC	5.443	0.855	0.214	0.085	0.09	1.028	3.499	3.976	1.907	0.088	0.75	0.114	1.022		0.086	0.026	3.212	0.043	3.155	0.593	0.097	0.036	0.008	0.007	0.007	0.002	0.008	0	0.009	0.001	0.001	0.001	0.001	0.015	0.003	0.055	6.791	6.228		0.45	1.461	0.631	0.303	0.166	3.042	2.036	2.33
	71	AD	12.938	1.441	0.988	0.468	0.351	1.55	1.263	10.07	0.907	0.112	0.266	0.143	0.189	0.058	0.105	0.044	45.199	0.046	1.99	0.852	0.085	0.081	0.007	0.055	0.003	0.001	0.003	0		0	0	0	0	0.008	0	0.049	0.472	0.82	0.428	0.128	1.375	0.128	0.164	0.118	3.098	0.857	21.194
	72	CRC	3.192	0.549	0.258	0.122	0.096	0.554	2.426	5.366	0.49		0.188	0.141	0.698	0.293	0.072	0.04	2.849	0.025	0.769	0.154	0.051	0.026	0.009	0.004	0.007	0.002	0.009	0.001	0.001	0	0	0.001	0.001	0.003	0.001	0.014	2.493	1.807	0.386	0.673	1.502	0.242	0.267	0.181	0.217	0.864	27.617
	73	CRC	7.509	0.728	0.093		0.052	1.947	3.814	0.985				0.146		0.046	0.046	0.012	9.72	0.047	11.547	7.786	0.304	0.022		0.004	0.002	0.001	0.002	0	0.001	0		0.001	0	0.002	0.001	0.018	2.902	1.149	0.09	0.13	0.291	0.089	0.083	0.057	1.122	0.318	1.475
	74	CRC	58.758	3.014	0.941	0.228	0.334	6.523	12.796	15.393	0.271	0.103	0.594	0.402	0.295	0.154	0.36	0.256	0.728	0.247	0.69	0.794	0.309	0.431	0.102	0.285	0.082	0.023	0.101	0.014	0.013	0.011	0.013	0.013	0.015	0.011	0.011	0.252	2.308	0.729	0.757	0.314	2.181	0.431	0.409	0.32	1.755	1.837	32.139
	75	CRC	1.933						0.604					0.164	0.271	0.085	0.221	0.071	5.382	0.146	5.311	4.417	0.764	0.027	0.008	0.007	0.003	0.001	0.005	0	0.001	0		0.001	0.003		0		0.245	0.135	0.552		0.639	0.208	0.141			0.956	7.91
	76	CRC	62.55	7.476	2.209	0.841	0.431	1.78	3.712	19.06	0.89	0.225	0.436	0.199	0.252	0.103	0.084	0.01	0.228	0.008	2.341	1.103	0.131	0.015	0.004	0.01	0.002	0	0.001	0	0	0			0.001	0.018		0.022	5.525	3.3	0.304	0.302	0.73	0.184	0.062	0.043	0.428	0.486	4.786
	77	AD	6.448	0.44	0.172	0.052	0.055	0.313		4.04	0.466		0.113	0.096		0.291	0.103	0.01	4.396	0.025	3.684	6.96	0.721	0.017	0.005	0.003	0.003	0.001	0.003	0	0.002	0.001		0.001	0.002	0.004	0.001		2.229	0.561	0.277		0.887	0.125	0.07	0.055	1.431		25.644
	78	CRC	9.859	3.357	0.89	0.371	0.138	0.607		3.898	1.211	0.107	0.243	0.143	0.21	0.116	0.069	0.02	0.87	0.016	0.761		0.087	0.086	0.012	0.016	0.006	0	0.007	0		0				0.003		0.09	0.137		0.396	0.369	0.479	0.144	0.038	0.035		0.289	5.29
	79	CRC	61.081	4.057	1.148	0.215	0.406	8.276	11.409	16.59	0.847	0.191	2.023	0.664	0.518	0.361	0.685	0.349		0.889	6.899	5.8	1.622	1.653	0.545	1.26	0.527	0.119	0.58	0.072	0.008	0.076	0.084	0.105	0.184	0.063	0.061	0.784	5.417	1.789	4.358	2.018	6.743	2.352	1.932	0.606		11.057	12.411
	80	AD	14.444	2.607	0.509	0.344	0.131	0.572	1.146	8.271	1.789	0.273	0.588	0.059	0.438	0.028	0.085	0.009	2.828	0.008	1.923	1.111	0.06	0.044	0.01	0.014	0.012	0.003	0.008	0.001	0.003	0.002	0	0.001	0.003	0.026	0.003	0.038	0.865	0.851	0.767	0.073	1.755	0.215	0.137	0.063	0.603	1.476	4.147
	81	CRC	7.848	0.297	0.127	0.029	0.058	0.321	0.914	1.758	0.756	0.094	0.25	0.201	1.53	0.118	0.134	0.027	166.53	0.033	7.286	1.571	0.141	0.054	0.008	0.012	0.01	0.002	0.007	0.001	0.003	0.001	0	0.001	0.001	0.009	0.004	0.086	1.794	1.784	0.382	0.24	1.148	0.203	0.095	0.037		0.524	7.621
	82	CRC	4.679	0.774	0.155	0.07	0.075	0.375	2.434	1.999	0.445	0.085	0.399	0.024		0.048	0.014	0.021	5.873	0.02	0.413	0.552	0.085	0.06	0.021	0.044	0.028	0.039	0.028	0.014	0.388	0.001	0.001	0.001	0.001	0.039	0.03	0.053	4.095	4.378	1.882	0.556	1.091	1.152	1.706	2.698	61.899	2.79	8.856
	83	CRC	37.979	1.889	0.593	0.081	0.247	2.542	9.136	5.356			0.264	0.426		0.171	0.303	0.23		0.23	1.607	1.193	0.441	0.25	0.062	0.093	0.036	0.008	0.024	0.002	0.002	0.003	0.001	0.003	0.006	0.01	0.003	0.075	1.029	1.584	1.404	0.499	2.079	0.462	0.321	0.14		1.952	5.497
	84	CRC	28.347	2.321	1.011	0.734	0.241	1.828	4.437	14.221		0.218	0.467	0.122	0.852	0.088	0.062	0.029	1.279	0.042	6.384	3.733	0.131	0.061	0.013	0.026	0.008	0.002	0.006	0.001	0.002	0	0.001		0	0.007	0.001	0.065	1.731	0.587	0.626	0.253	1.454	0.368	0.102		1.256	1.838	16.033
	85	CRC	10.874		0.143	0.03	0.059	2.067	3.613	5.326	4.353	0.328	4.332	0.09	0.253		0.05	0.005	2.592	0.008	4.968	4.212	0.407	0.034	0.026	0.014	0.015	0.006	0.022	0.003	0.002	0.002	0.001	0.003	0.003	0.01	0.004		1.574	0.623	0.606	0.25	0.818	0.506	0.351	0.805	10.584	1.533	3.1
	86	CRC	3.795	1.118	0.266	0.103	0.065	0.336	0.461	3.075	0.54	0.126	0.267	0.049		0.089	0.053	0.008	8.955	0.006	0.714	0.703	0.166	0.071	0.023	0.018	0.009	0.003	0.011	0.001	0.013	0.001	0	0.001	0.003	0.015	0.004	0.06	2.174	1.75	0.604	0.39	1.91	0.364	0.241	0.543	9.546	1.169	4.918
	87	CRC	4.376	1.171	0.32		0.053	0.669	2.273	1.034			0.152	0.041	2.081		0.053	0.025	1.905	0.011	1.003	0.426	0.044	0.036	0.005	0.011	0.007	0.002	0.007	0	0.004	0	0	0.001		0.005	0.002		0.6	0.25	0.591		1.125	0.213	0.071	0.049	0.608	0.888	18.329
	88	AD	5.423	2.576	0.938	0.139	0.081	0.556		14.991	4.919	0.058	0.281	0.053	3.189		0.199	0.018	1.636	0.004	13.254	2.465	0.09	0.278	0.066	0.029	0.049	0.007	0.022	0.003	0.004	0.006	0.003	0.006	0.011	0.072	0.004	0.106	0.683	0.801	1.736		6.942	1.385	0.849	0.37	3.314	6.094	1.32
	89	CRC	10.82	1.724	0.472	0.153	0.13	0.545		4.602	0.578	0.043	0.071	0.041	0.549	0.031	0.054	0.016	9.659	0.007	0.311		0.026	0.038	0.012	0.018	0.008	0.003	0.007	0.001	0.006	0		0.001	0.001	0.009	0.002		0.385	1.143	0.5	0.33	1.022	0.457	0.43	1.074	17.855	1.18	1.766
	90	AD	7.766	1.952	0.47	0.126	0.125	0.811	0.686	6.549	1.858	0.177	0.342	0.064	1.004	0.102	0.063	0.011	3.581	0.006	3.017	1.479	0.14	0.106	0.042	0.027	0.023	0.008	0.014	0.002	0.003	0.003	0.001	0.003	0.004	0.021	0.004	0.169	0.615	0.356	0.321	0.285	1.255	0.124	0.133	0.256	5.348	0.682	25.473
	91	AD	9.884	1.416	0.514	0.128	0.083	1.363	2.15	1.927	15.682		3.124		0.456		0.022	0.005	8.679	0.02		0.574	0.026	0.042	0.009	0.021	0.01	0.002	0.011	0.001	0.005	0.001		0.001	0.001	0.041	0.001	0.037	0.374	0.267	0.151		1.607	0.127	0.068	0.327	9.351	0.602	14.859
	92	CRC	2.221	1.489	0.338	0.119	0.097	0.384	1.045	2.891					0.331		0.011	0.013	3.335	0.007			0.046	0.091	0.025	0.063	0.056	0.106	0.105	0.037	2.474	0.001				0.244	0.202	0.03	1.554	4.582	1.077		1.558	1.695	14.791	8.796	118.488	13.386	1.092
	93	AD	7.27	1.587	0.447	0.16	0.105	0.783	2.098	3.288	0.981	0.129	0.216	0.047		0.06	0.044	0.004	1.543	0.003	1.44	1.033	0.203	0.05	0.012	0.014	0.009	0.002	0.011	0.001	0.002	0			0.002	0.017		0.03	1.612	0.952	2.411	1.143	2.705	0.752	0.446	0.123	2.85	2.469	3.206
	94	AD	49.295	9.076	1.648	0.543	0.507	5.66	10.573	31.945	1.222	0.173	0.698	0.11	0.376	0.156	0.1	0.037	0.957	0.039	2.108	0.63	0.431	0.024		0.011	0.002	0.001	0.002	0	0.002	0			0.001	0.018	0	0.007	0.673	0.344	0.549		2.018	0.245	0.082	0.04	0.747	0.802	7.681
	95	AD	32.533	2.279	0.584	0.208	0.176	1.807	7.145	27.324	0.595		0.125	0.181	0.781	0.168	0.082	0.009	10.463	0.006	5.223	1.034	0.112	0.075	0.02	0.039	0.012	0.002	0.018	0.001	0.002	0	0	0.001	0.001	0.005	0.001	0.136	11.302	1.124	0.544	0.435	1.236	0.204	0.193	0.121	2.293	0.967	73.401
	96	AD	5.874	0.814	0.132		0.056	0.316			1.02	0.04				0.07	0.063	0.015	4.43	0.009	0.834	0.851	0.06	0.048	0.016	0.011	0.01	0.003	0.015	0.002	0.002	0.001	0	0.001	0	0.004	0.002	0.076	1.344	1.194	1.465		2.258	0.134	0.122	0.168	4.143	0.505	6.741
	97	AD	3.127	0.733	0.236		0.051	0.192	0.706	3.523	1.276	0.134	0.375	0.013	0.629	0.045	0.028	0.006	1.048	0.008	3.404	2.26	0.099	0.049	0.034	0.017	0.018	0.006	0.029	0.003	0.006	0.002	0.001	0.005	0.01	0.024	0.003	0.035	1.217	1.176	0.686	0.629	2.507	0.57	2.441	2.851	9.774	4.802	6.964
	98	C	8.086	1.63	0.413	0.122	0.107	0.33		4.582	1.439	0.1	0.26	0.067	0.946	0.061	0.19	0.046	7.874	0.007	2.257	0.825	0.149	0.062	0.035	0.041	0.031	0.012	0.028	0.004	0.032	0.004	0.005	0.004	0.003	0.052	0.011	0.073	1.29	1.054	1.242	0.653	2.949	1.344	3.857	3.224	35.307	3.861	3.426
	99	C	5.9		0.046		0.027	0.304					0.283	0.018	1.465		0.035	0.014	11.569	0.002		1.308	0.318	0.068	0.034	0.056	0.018	0.004	0.037	0.004	0.004	0		0.001	0.002	0.011	0.001	0.157	1.581	2.415	1.079	0.772	1.539	0.543	0.593	0.65	9.131	2.479	2.968
	100	C	41.526	8.47	2.449	1.523	1.087	2.743	2.59	26.168	2.061	1.465	1.676	0.168	0.207	0.476	0.252	0.017	0.52	0.011	3.342	4.907	1.439	0.394	0.172	0.236	0.091	0.011	0.045		0.004	0.002	0.002	0.01	0.067	0.048	0.017	0.535	1.643	0.915	1.226	1.778	3.066	1.708	14.061	7.015	21.301	8.398	3.743
	101	C	38.878	2.546	0.807	0.37	0.268	1.382		8.592	2.872	0.672	0.727	0.107	0.29	0.209	0.064	0.009	4.714	0.009	0.764	0.211	0.072	0.121	0.032	0.059	0.016	0.002	0.009		0.005	0.001	0.001	0.001	0	0.043	0.006	0.124	0.239	0.694	2.486	3.369	1.874	2.829	7.555	5.591	119.445	5.94	3.577
	102	C	5.796		0.081		0.025	0.264		1.547	1.464	0.249	0.317	0.032	0.88		0.019	0.01	2.225	0.001			0.047	0.063	0.018	0.033	0.016	0.006	0.021	0.002	0.003	0.001	0.001	0.002	0.001	0.01	0.003		1.847	1.199	0.994	1.434	2.317	1.028	0.647	0.568	9.241	4.838	2.864
	103	C	12.112	1.345	0.561	0.213	0.182	0.477		6.411	1.582	0.33	0.567	0.107	0.275	0.391	0.069	0.023	6.196	0.004	0.841	0.447	0.196	0.041	0.013	0.008	0.013	0.005	0.007	0.001	0.005	0.004	0.002	0.003	0.002	0.027	0.004	0.186	13.97	16.507	1.867	0.872	15.59	0.953	0.419	0.43	7.335	2.846	2.873
	104	C	57.497	1.453	0.799	0.379	0.277	2.786		6.566	3.439	0.682	1.649	0.074		0.11	0.068	0.005	2.591	0.008	1.035	2.661	0.673	0.105	0.013	0.042	0.009	0.002	0.006	0.001	0.003	0.001	0	0.001	0.001	0.058	0.002	0.08	0.445	0.348	1.332	1.62	2.69	2.159	15.346	15.577	122.265	15.98	22.758
	105	C	16.457	0.949	0.468	0.135	0.121	0.587		2.335	0.869	0.172	0.251	0.078	0.489		0.057	0.028	8.742	0.008	0.477	0.242	0.076	0.13	0.008	0.064	0.026	0.007	0.027	0.003	0.007	0.001	0.002	0.002	0.001	0.015	0.004	0.038	0.922	0.574	0.565	0.233	1.213	0.302	0.318	0.478	9.164	1.368	4.936
	106	C	53.102	0.817	0.506	0.164	0.204	0.433	0.646	2.022	2.075	0.113		0.027	1.009	0.05	0.038	0.018	2.015	0.008	1.372	0.283	0.079	0.031	0.01	0.015	0.03	0.009	0.02	0.003	0.004	0.002	0.002	0.003	0.001	0.019	0.004		0.735	0.304	0.441	0.21	0.971	0.257	0.256	0.235	2.639	1.16	5.893
	107	C	25.555	2.813	0.663	0.342	0.338	1.183	1.384	1.245	1.201	0.315	0.898	0.097	0.371	0.126	0.116	0.004	6.795			0.563	0.334	0.057	0.01	0.037	0.009	0.001	0.004	0	0.004	0		0.001	0.003	0.019	0.003	0.089	2.473	0.763	0.69	1.043	2.267	2.086	15.99	15.215	43.033	12.214	4.875
	108	AD	10.466	0.575	0.148	0.06	0.048	0.252		2.293	0.715	0.123	0.169	0.015			0.021	0.005	7.019	0.002			0.043	0.017	0.012	0.01	0.019	0.005	0.025	0.003	0.04	0.001	0.001	0.001	0.001	0.034	0.012	0.083	1.509	1.822	0.507		1.159	0.455	1.679	2.995	76.39	1.869	2.742
	109	CRC	29.496	5.462	1.215	0.28	0.328	2.405	5.202	15.982	3.89	0.841	2.36	0.173	0.442	0.129	0.315	0.14	7.582	0.077	3.3	1.173	0.295	0.363	0.051	0.26	0.065	0.004	0.039	0.002	0.002	0.001	0.002	0.002	0.002	0.063	0.002	0.27	11.18	7.222	5.018	1.328	15.849	1.88	1.123	0.805	9.081	4.274	8.724
	110	AD	0.853								0.505			0.09	0.447	0.24	0.214	0.05	16.151	0.072	6.979	15.62	0.447	0.025	0.003	0.021	0.005	0.002	0.001	0.001	0.004	0.001		0.008	0.02	0.009	0.001	0.027	0.457	0.119	0.521	0.161	1.867	0.302	0.332	0.391	6.295	0.961	1.746
	111	CRC	15.245	4.9	1.263	0.259	0.261	1.261	2.46	7.44	7.002	0.37	0.861	0.041	0.499	0.145	0.126	0.007	3.705	0.008	3.668	2.135	0.139	0.096	0.06	0.033	0.053	0.007	0.025	0.002	0.031	0.001	0.001	0.002	0.001	0.016	0.013	0.184	2.379	1.341	1.105	0.73	1.92	2.106	15.957	24.677	104.283	8.543	6.952
	112	CRC	91.002	2.594	0.907	0.329	0.432	5.193	14.785	7.92	0.473	0.214	1.033	0.447	0.495	0.071	0.333	0.33	0.682	0.238	1.577	0.668	0.831	1.205	0.151	1.009	0.155	0.021	0.199	0.012	0.004	0.005	0.007	0.007	0.004	0.012	0.017	0.37	6.088	2.075	1.794	1.416	3.218	1.146	1.279	1.159	12.126	4.683	6.93
	113	CRC	74.743	7.888	1.941	0.34	0.498	5.946	19.934	27.893	0.778		0.303	0.272	0.9	0.154	0.342	0.171	2.316	0.241	1.603	0.98	0.479	0.052	0.008	0.021	0.014	0.004	0.012	0.002	0.001	0.004	0.003	0.004	0.004	0.006	0.003		2.194	1.043	0.512	0.628	2.05	0.388	0.452	0.542	7.875	0.903	14.108
	114	CRC	200.303	3.457	1.37	0.18	0.683	11.245	7.036	41.535	0.222	0.096	0.733	0.637	0.69	0.424	0.647	0.453	1.573	0.959	23.136	7.192	1.665	0.42	0.038	0.431	0.048	0.005	0.063	0.003	0.001	0.001	0.002	0.003	0.002	0.005	0.002	0.105	18.811	3.669	3.483	1.444	7.048	1.553	1.998	0.993	2.898	6.683	27.032
	115	CRC	127.539	8.264	2.385	0.953	1.164	5.585	13.897	18.477	1.344	0.348	1.499	0.693	0.578	0.296	0.895	0.796	0.706	0.509	1.5	1.249	1.224	1.016	0.306	0.662	0.305	0.072	0.282	0.038	0.018	0.034	0.035	0.042	0.047	0.07	0.054	0.602	5.545	7.434	3.207	2.108	4.07	1.963	2.317	2.097	8.869	5.311	6.339
	116	AD	5.375	0.671	0.084	0.046	0.026	0.294		1.139	1.338	0.11	0.361	0.064	0.486	0.094	0.075	0.008	5.822	0.008	0.555	0.648	0.11	0.06	0.015	0.024	0.01	0.003	0.005	0.001	0.002	0.001		0.002	0.002	0.014	0.002		7.079	2.912	0.698	0.655	3.043	0.594	0.357	0.146	2.424	1.202	2.771
	117	CRC	11.304	3.064	0.868	0.278	0.159	0.547	0.677	14.416	4.943	0.164	0.436	0.072	0.789	0.531	0.662	0.041	11.377	0.005	1.351	0.646	0.038	0.08	0.009	0.026	0.012	0.003	0.003	0.001	0.014	0.001	0.001	0.001	0.001	0.019	0.003	0.096	0.219	0.106	0.448		2.192	1.756	18.585	17.472	188.424	13.006	10.16
	118	CRC	51.663	4.792	1.279	0.414	0.319	4.139	13.389	17.335	2.626	0.259	1.044	0.263	0.319	0.33	0.339	0.078	6.298	0.085	8.465	5.455	1.874	0.108	0.018	0.061	0.023	0.005	0.013	0.001	0.016	0.001	0.001	0.001	0.003	0.014	0.014	0.106	0.832	0.721	0.466	0.542	1.592	2.082	32.342	35.355	79.365	14.893	5.42
	119	AD	32.099	1.886	0.334	0.189	0.155	0.968	0.87	6.551	1.266	0.101	0.227	0.196	0.298	0.232	0.107	0.023	8.849	0.048	9.408	7.433	2.099	0.084	0.017	0.046	0.013	0.002	0.016	0	0.003	0.001	0	0.001	0.001	0.01	0.004	0.05	3.344	2.039	1.194	0.757	2.112	0.968	3.69	4.106	27.242	4.813	4.027
	120	AD	18.742	0.292	0.134		0.054	0.604	0.734	1.18	0.907		0.316	0.039	0.157	0.038	0.054	0.009	1.902	0.006		1.404	2.2	0.053	0.012	0.036	0.027	0.005	0.04	0.003	0.004	0.001	0	0.001	0.003	0.015	0.003	0.036	4.992	1.203	0.617	0.349	1.226	0.51	0.279	0.238	4.575	2.09	11.012
	121	AD	159.123	24.636	6.935	2.166	3.38	11.481	11.821	87.813	2.624	0.661	1.141	0.122	0.445	0.038	0.16	0.037	16.339	0.015	1.336	2.065	1.485	0.128	0.015	0.077	0.01	0.001	0.006	0	0.002	0	0		0.005	0.031	0.001	0.19	3.397	2.454	2.03	2.349	10.38	3.265	3.112	7.348	157.765	8.255	5.036
	122	AD	27.864	2.69	0.746	0.361	0.218	1.09	1.213	11.126	3.29	0.374	0.978	0.055	0.341	0.111	0.088	0.014	4.499	0.007	0.953	0.391	0.255	0.042	0.008	0.02	0.008	0.003	0.008	0.001	0.017	0.001	0.001	0.001	0.003	0.039	0.006	0.029	1.312	0.736	0.617	0.423	1.697	0.515	2.528	4.334	37.198	2.757	5.499
	123	AD	3.283		0.057			0.134			3.606			0.038	0.909	0.043	0.119	0.034	9.305	0.013	4.986	7.264	0.228	0.022	0.007	0.02	0.016	0.005	0.039	0.004	0.008	0.002		0.002	0.001	0.015	0.002		0.185	0.559	2.558	0.821	5.871	3.863	10.396	6.922	68.916	15.014	3.975
	124	CRC	55.916	1.033	0.345	0.141	0.235	2.2	4.67	4.583	0.955	0.112	0.541	0.232	0.395	0.123	0.137	0.116	4.432	0.086			0.362	0.241	0.034	0.116	0.027	0.005	0.036	0.004	0.003	0.002	0.002	0.002	0.005	0.008	0.003	0.126	2.33	1.368	0.891	0.368	1.505	0.277	0.279	0.254	2.448	1.306	26.728
	125	AD	54.47	8.448	2.838	1.124	0.827	1.746	3.08	70.583	2.717	0.801	1.019	0.081	1.827	0.534	0.091	0.03	2.485	0.007	1.88	0.444	0.067	0.091	0.009	0.054	0.012	0.004	0.006	0.001	0.002	0.002	0.001	0.003	0.001	0.02	0.001		9.581	18.351	1.243	0.997	5.342	0.971	2.236	3.141	40.859	4.939	4.954
	126	AD	10.887		0.118	0.045	0.059	0.251		1.29			0.12	0.031	0.29	0.129	0.14	0.009	2.032	0.004	4.015	1.851	0.384	0.024	0.008	0.016	0.006	0.001	0.005	0.001	0.002	0	0		0	0.003	0.002		3.139	1.059	0.415		1.098	0.241	0.375	0.357	4.859	0.768	16.284
	127	CRC	30.246	1.881	0.531	0.127	0.206	1.264	2.591	15.913	1.555	0.44	0.591	0.331	3.559	0.089	0.499	0.255	637.82	0.177	24.756	5.528	0.181	0.268	0.075	0.08	0.062	0.02	0.043	0.005	0.013	0.006	0.002	0.006	0.004	0.044	0.011	0.208	2.583	6.854	1.344	0.44	3.969	0.817	1.032	2.285	83.223	2.739	9.107
[truncated: 58 more columns]

## Sheet: Table S3
Table S3. Clinical correlations between metabolites included in the study and the following parameters: FOB, Sex, Age, COLONPREDICT and CEA.
PARAMETER	FOB			Sex			Age			COLONPREDICT			CEA
Metabolite	rho	p-value		rho	p-value		rho	p-value		rho	p-value		rho	p-value
16:0 amide	-0.0820089	0.359352		-0.0950871	0.287603		0.0203971	0.819946		-0.0485599	0.587714		-0.0186318	0.835298
18:0 amide	-0.0893664	0.317721		-0.101514	0.256113		0.0287505	0.748313		-0.0519036	0.562231		-0.0205033	0.819024
Cer(42:3)	-0.0149497	0.889411		-0.0739313	0.491107		0.0682068	0.525359		0.0602648	0.57479		0.0509334	0.635486
Cer(d18:1/16:0)	0.0781579	0.382433		0.0226052	0.80084		0.114678	0.199204		0.134241	0.132407		0.0950998	0.287539
Cer(d18:1/18:0)	-0.0301567	0.754475		-0.103112	0.283742		-0.0140264	0.884366		-0.0536674	0.577637		-0.014188	0.883043
Cer(d18:1/20:0)	-0.0279374	0.772031		0.0291635	0.762317		5.221e-05	0.999568		-0.0297378	0.757779		0.0849533	0.377552
Cer(d18:1/22:0)	-0.00877148	0.922974		-0.0154559	0.864714		0.0168637	0.852525		-0.0144201	0.873702		0.0489907	0.588964
Cer(d18:1/23:0)	0.0151734	0.881503		0.0753815	0.45835		-0.0363148	0.7212		-0.050955	0.616454		0.11681	0.249553
Cer(d18:1/24:0)	0.0566417	0.545891		0.0300587	0.748735		0.0700789	0.454751		0.0133494	0.886901		0.0454537	0.628031
Cer(d18:1/24:1)+Cer(d18:2/24:0)	0.0464252	0.614605		-0.000490682	0.995756		0.156887	0.0870385		0.126513	0.168538		0.105568	0.251157
ChoE(16:0)	0.1031	0.281568		-0.060386	0.52897		0.128285	0.179655		0.238007	0.0118886		0.121174	0.205204
ChoE(17:0)	-0.0515783	0.604864		-0.177213	0.0733307		-0.094629	0.341709		-0.0145996	0.88363		-0.0390578	0.695276
ChoE(18:0)	-0.187065	0.066546		-0.00876328	0.932109		-0.176916	0.083		-0.102495	0.317792		-0.0543519	0.596975
ChoE(18:1)	-0.0217672	0.808835		-0.0899544	0.316486		0.0098056	0.913224		0.0676708	0.451513		0.0251233	0.780059
ChoE(18:2)	0.1839	0.0384858		-0.0343701	0.701264		0.14887	0.0948382		0.307274	0.000441449		0.123016	0.168248
ChoE(20:2)	0.118027	0.191705		-0.122601	0.174932		-0.0732265	0.41895		0.0649783	0.473376		0.00732753	0.935624
ChoE(20:4)	0.104929	0.256083		-0.0512505	0.579894		0.134145	0.14581		0.23458	0.0102319		0.110329	0.232284
ChoE(22:4)	-0.116331	0.235018		-0.0777702	0.428127		-0.0473116	0.630092		-0.0959106	0.32807		-0.0336637	0.731917
ChoE(22:5)	-0.123782	0.219831		0.0797125	0.430487		0.054454	0.590513		-0.121323	0.229198		-0.0345013	0.733272
ChoE(22:6)	-0.0595657	0.509344		0.0856381	0.342321		0.119225	0.185401		-0.0270658	0.764467		-0.0147161	0.870607
CMH(d18:1/22:0)	-0.083091	0.401707		0.0308422	0.755951		-0.104884	0.289324		-0.103621	0.295202		0.0454953	0.646526
CMH(d18:1/24:0)	-0.036673	0.738973		0.0674215	0.539816		-0.136699	0.212212		-0.0577984	0.599288		0.223274	0.0399747
CMH(d18:1/24:1)	0.169935	0.0787003		-0.0387609	0.690426		-0.0273952	0.778373		0.325032	0.000598679		0.401315	1.67411e-05
DG(32:0)	0.099797	0.272097		-0.133418	0.141249		-0.016372	0.857362		0.128312	0.157252		-0.0438267	0.630282
DG(32:1)	0.00271586	0.979502		0.0870735	0.409184		-0.0479403	0.649972		0.00426238	0.967834		-0.0402735	0.703083
DG(34:0)	0.0421312	0.638134		-0.151421	0.0892489		-0.100632	0.260289		0.0170726	0.848909		-0.0394845	0.659401
DG(34:1)	-0.0349763	0.696252		0.0628852	0.482449		-0.207033	0.0195203		-0.0524227	0.558323		-0.0606808	0.497961
DG(36:1)	-0.0936052	0.299128		0.0554862	0.538821		-0.225997	0.0112699		-0.0766243	0.395698		-0.103098	0.252564
DG(36:2)	-0.067276	0.452341		0.0977787	0.274114		-0.238336	0.00696825		-0.0246746	0.783039		-0.056233	0.53004
DG(36:3)	-0.00539249	0.953586		0.15979	0.0825863		-0.139159	0.131202		0.00157484	0.986438		-0.0229155	0.80462
DG(36:4)	-0.0371345	0.692285		0.209661	0.0238938		-0.168365	0.0708199		-0.0717432	0.444083		0.121996	0.192033
MG(16:0/0:0/0:0)	0.100156	0.289027		0.0599219	0.526532		-0.113929	0.22745		0.00558634	0.952961		0.0334664	0.723725
MG(18:1(9Z)/0:0/0:0)	0.01638	0.876162		0.0624233	0.552226		-0.158633	0.128828		-0.0290712	0.782072		-0.0368513	0.725818
MG(18:2(9Z,12Z)/0:0/0:0)	0.109448	0.266386		0.276466	0.00430522		-0.0940626	0.339863		0.00846006	0.931742		0.291905	0.00251589
PC(16:0/16:0)	0.0306185	0.73256		-0.110377	0.216696		0.0596292	0.505452		0.141612	0.112259		-0.02237	0.802869
PC(16:0/18:0)	0.0916357	0.323692		-0.0828059	0.372683		0.0814231	0.380746		0.209489	0.022802		-0.0197352	0.832016
PC(16:0/18:1)	0.0993924	0.266234		-0.0426482	0.634013		0.0270027	0.763146		0.244554	0.00558945		-0.0394608	0.659593
PC(16:0/18:2)	0.127285	0.153854		-0.0196458	0.826472		-0.0888403	0.32059		0.187795	0.0344927		-0.0579239	0.517724
PC(16:0/20:4)	0.115111	0.199312		-0.0411622	0.647216		0.0331224	0.712729		0.26255	0.00297768		-0.0283531	0.752644
PC(16:0/22:6)	0.090534	0.346902		-0.0782162	0.41667		-0.0609374	0.527123		0.195779	0.0403863		-0.0199514	0.836102
PC(18:0/18:1)	0.114184	0.201162		-0.0171093	0.848589		0.046719	0.601966		0.244859	0.00552853		-0.0242578	0.786615
PC(18:0/18:2)	0.12592	0.165201		-0.00693874	0.939284		-0.022664	0.803499		0.223376	0.0130086		-0.049986	0.582968
PC(18:0/20:4)	0.101619	0.351854		0.014308	0.895971		0.044699	0.682789		0.246249	0.0222825		-0.0207261	0.849768
PC(18:2/18:2)	0.0692095	0.44876		0.0421691	0.644667		-0.172155	0.0579434		-0.0325186	0.722158		-0.0317241	0.728678
PC(30:0)	0.0928929	0.360447		-0.0818805	0.420411		-0.0116379	0.908977		0.294987	0.00303607		-0.0516893	0.611376
PC(32:1)	0.10426	0.263272		-0.063593	0.495765		0.0176895	0.849857		0.244311	0.00794005		-0.0367076	0.694376
PC(34:3)	-0.0105455	0.908988		0.102766	0.264028		-0.161114	0.0787571		-0.0185602	0.840537		0.0799846	0.385171
PC(36:3)	0.0132793	0.883621		-0.0296954	0.743368		-0.18012	0.0453034		0.0149034	0.869507		-0.0436608	0.630167
PC(38:5)	0.120084	0.217936		-0.0327304	0.737867		0.0292644	0.764771		0.235015	0.0148223		0.00102419	0.991646
PC(O-16:0/16:0)	0.031153	0.765649		-0.109369	0.294023		0.107623	0.301847		0.151902	0.14387		0.0184578	0.859842
PC(O-16:0/18:2)	-0.0444775	0.666982		0.088287	0.392345		0.076358	0.459645		-0.00542921	0.958131		-0.0336664	0.744702
PC(O-34:1)	0.107816	0.303632		-0.0127856	0.903186		0.129461	0.216162		0.271322	0.00852116		0.0972237	0.353869
PC(P-16:0/18:1)	0.165588	0.110715		0.0533174	0.609787		0.179782	0.0829374		0.312247	0.00218524		0.133502	0.19957
PC(P-16:0/20:3)	0.12382	0.256027		-0.0970062	0.374254		0.103062	0.345021		0.191621	0.0771548		-0.033795	0.757394
PC(P-16:0/20:4)	0.0698467	0.494348		0.00151327	0.988201		-0.0057005	0.955574		0.16016	0.115175		-0.0420526	0.68097
PE(16:0/18:1)	0.0333035	0.713471		-0.212829	0.0176339		-0.00472543	0.958459		0.0768818	0.396045		-0.0293729	0.746059
PE(16:0/18:2)	0.147769	0.0986868		-0.209767	0.0184005		-0.172953	0.0527859		0.116262	0.194826		-0.0352795	0.69492
PE(O-16:0/18:1)	0.161488	0.135097		0.0414825	0.702839		0.0828543	0.445494		0.28119	0.00833261		0.0925171	0.394053
PE(P-16:0/18:2)	0.0842594	0.370625		0.106428	0.257608		0.17692	0.0585601		0.280143	0.00242664		0.0850023	0.366406
SM(42:1)	-0.0538911	0.558821		-0.0905062	0.325564		0.0229115	0.803834		0.00852099	0.926406		0.0297338	0.747165
SM(42:3)	-0.0776258	0.438049		-0.0994354	0.320058		0.0383428	0.702008		-0.0168202	0.866745		-0.0106479	0.915411
SM(d18:0/16:0)	0.000829872	0.992671		0.00925515	0.918409		-0.048329	0.592498		0.0816531	0.365333		0.0997254	0.2685
SM(d18:1/16:0)	-0.0167847	0.851428		-0.0874476	0.328265		0.0618248	0.489878		0.0794471	0.374608		0.0454135	0.612165
SM(d18:1/17:0)	0.0864449	0.394888		-0.0673518	0.507725		0.00224954	0.982369		0.204981	0.0418209		0.1156	0.254526
SM(d18:1/18:0)	-0.0520506	0.565879		-0.122799	0.174232		-0.0105278	0.907614		-0.00556433	0.951093		-0.00525351	0.953821
SM(d18:1/22:0)	-0.0658634	0.500294		-0.109652	0.260879		0.0316901	0.745911		-0.00323546	0.973615		0.00334879	0.972691
SM(d18:1/23:0)	-0.0779546	0.509138		-0.103314	0.381054		0.0105813	0.928703		0.0162872	0.890453		0.0376682	0.750007
SM(d18:1/24:1) + SM(d18:2/24:0)	-0.0561539	0.542407		-0.111306	0.226163		0.0320468	0.728239		0.0106046	0.908481		0.010811	0.906707
TG(46:0)	0.0124048	0.890792		0.0340399	0.706275		-0.129933	0.148673		-0.0153979	0.864668		-0.0342047	0.704919
TG(48:0)	0.082194	0.358265		-0.106965	0.231324		-0.103736	0.245795		-0.0247905	0.782045		0.00745894	0.93367
TG(48:1)	0.0163163	0.855528		0.0664099	0.458195		-0.106914	0.23155		0.0479158	0.592683		-0.0342891	0.701935
TG(48:2)	-0.0431988	0.632402		0.102878	0.253583		-0.161813	0.0714113		-0.0673605	0.455429		-0.0405943	0.653083
TG(49:0)	0.0131848	0.890759		-0.176767	0.0634652		-0.217887	0.0216037		0.0409768	0.669372		-0.0746382	0.436247
TG(49:1)	0.0438773	0.637081		0.0258351	0.781243		-0.13872	0.134109		0.00902784	0.922706		0.000689628	0.994087
TG(49:2)	0.142552	0.185201		0.0451607	0.676093		-0.158818	0.139423		0.02981	0.782774		0.0888446	0.410423
TG(50:0)	-0.0029449	0.973787		-0.109018	0.222442		-0.241124	0.00631649		-0.0542248	0.544856		-0.0433236	0.628647
TG(50:1)	-0.0153094	0.864356		-0.0406075	0.650343		-0.23389	0.00813148		-0.063579	0.477621		-0.0663551	0.458567
TG(50:2)	0.0171818	0.847955		0.00119656	0.989348		-0.218414	0.0136278		-0.0501644	0.57542		-0.0591307	0.509023
TG(50:3)	-0.0959091	0.318904		0.0404389	0.674884		-0.147945	0.122968		-0.0925657	0.336143		-0.0402456	0.676352
TG(51:1)	-0.0459298	0.627501		-0.0977273	0.300939		-0.21623	0.0208514		-0.00203564	0.982851		-0.027269	0.773348
TG(51:2)	-0.0807371	0.395273		-0.0304851	0.748565		-0.236884	0.0115311		-0.0467835	0.62268		-0.00956497	0.919909
TG(52:0)	-0.0242025	0.78709		-0.104237	0.243513		-0.264333	0.00267303		-0.0808001	0.366502		-0.0577458	0.519014
TG(52:1)	-0.0722088	0.419805		-0.0584501	0.513921		-0.262994	0.00281489		-0.0869078	0.331271		-0.0683633	0.445051
TG(52:2)	-0.0805583	0.367942		0.00872503	0.922444		-0.218906	0.0134127		-0.0881731	0.324252		-0.061779	0.4902
TG(52:3)	-0.0405755	0.650601		0.0150557	0.866582		-0.217555	0.0140109		-0.0800702	0.370861		-0.048067	0.591515
TG(52:4)	-0.00506505	0.954931		-0.0294067	0.742767		-0.159775	0.0727633		-0.0341516	0.703073		-0.0130445	0.884271
TG(53:1)	-0.0227336	0.825985		-0.176097	0.0861203		-0.225115	0.0274425		-0.0279597	0.786843		-0.0534162	0.605238
TG(53:2)	-0.132833	0.183216		-0.0682087	0.495759		-0.203473	0.040251		-0.0824018	0.410302		-0.041488	0.678858
TG(53:3)	-0.137212	0.184855		-0.0157145	0.879859		-0.213249	0.0379946		-0.100992	0.330149		-0.0457476	0.659778
TG(53:4)	-0.0590783	0.595744		0.03489	0.754176		-0.17473	0.11413		-0.0784635	0.480758		-0.0361506	0.74559
TG(54:0)	-0.0039636	0.964866		-0.0959566	0.28514		-0.275698	0.00178019		-0.0890657	0.32131		-0.0619818	0.490525
TG(54:1)	-0.0669041	0.465926		-0.109567	0.231567		-0.173938	0.0563874		-0.0757914	0.408667		-0.0477651	0.602883
TG(54:2)	-0.101585	0.255779		-0.00325695	0.97101		-0.219681	0.0130797		-0.0946729	0.289718		-0.0562996	0.529552
TG(54:3)	-0.0859979	0.336377		0.0369101	0.680351		-0.220707	0.0126498		-0.0771455	0.388646		-0.0559752	0.531931
TG(54:4)	-0.0821366	0.358602		0.0434147	0.627924		-0.209103	0.0183085		-0.0643946	0.47198		-0.0426025	0.634377
TG(54:5)	-0.042477	0.635376		0.059643	0.505353		-0.167306	0.0600978		-0.0569612	0.524718		0.0164026	0.854773
TG(54:6)	0.0353833	0.692894		0.02269	0.800108		-0.150686	0.0908315		-0.00221909	0.980246		0.0717931	0.422493
TG(54:7)	-0.0146177	0.870946		0.0956024	0.28693		-0.0281221	0.754596		-0.0257165	0.775003		0.027834	0.757031
TG(56:1)	0.0645904	0.51895		-0.119088	0.233199		-0.0969146	0.33254		-0.0236675	0.813342		-0.041804	0.676548
TG(56:2)	-0.00515454	0.956788		-0.13366	0.158136		-0.184182	0.0508372		-0.0561684	0.554583		-0.05449	0.566494
TG(56:3)	-0.0512436	0.607212		-0.0969439	0.329976		-0.258294	0.00843182		-0.0788803	0.428353		-0.047442	0.634163
TG(58:1)	0.127725	0.230259		-0.10724	0.314389		-0.05236	0.624046		0.0282519	0.791528		-0.0299596	0.779239
TG(58:2)	0.0968008	0.353333		-0.0781542	0.454014		-0.198705	0.0548669		-0.0277298	0.790775		-0.0544744	0.60204
TG(58:4)	0.13439	0.204068		-0.0665605	0.530748		-0.081324	0.443481		0.0216326	0.838719		-0.031724	0.765307
TG(60:3)	0.137367	0.275191		-0.0993264	0.431161		-0.051763	0.68217		0.0331541	0.793181		-0.0534658	0.6723
	Green indicates significance (p<0,05)

## Sheet: Table S4
Table S4. Number of missing values obtained for each metabolite.
Metabolite	NAs (#)	NAs (%)
Cer(d18:1/16:0)	0	0
Cer(d18:1/20:0)	17	13.18
Cer(d18:1/22:0)	3	2.33
Cer(d18:1/23:0)	28	21.71
Cer(d18:1/24:0)	11	8.53
Cer(d18:1/24:1)+Cer(d18:2/24:0)	7	5.43
Cer(42:3)	38	29.46
Cer(d18:1/18:0)	17	13.18
CMH(d18:1/22:0)	23	17.83
CMH(d18:1/24:0)	42	32.56
CMH(d18:1/24:1)	19	14.73
ChoE(16:0)	16	12.4
ChoE(17:0)	24	18.6
ChoE(18:0)	30	23.26
ChoE(18:1)	1	0.78
ChoE(18:2)	0	0
ChoE(20:2)	3	2.33
ChoE(20:4)	8	6.2
ChoE(22:4)	21	16.28
ChoE(22:5)	27	20.93
ChoE(22:6)	2	1.55
PC(16:0/16:0)	0	0
PC(32:1)	10	7.75
PC(16:0/18:0)	9	6.98
PC(16:0/18:1)	0	0
PC(16:0/18:2)	0	0
PC(18:0/18:1)	0	0
PC(18:0/18:2)	4	3.1
PC(18:2/18:2)	5	3.88
PC(16:0/20:4)	1	0.78
PC(18:0/20:4)	41	31.78
PC(38:5)	20	15.5
PC(16:0/22:6)	17	13.18
PC(34:3)	7	5.43
PC(36:3)	3	2.33
PC(30:0)	28	21.71
PE(16:0/18:1)	3	2.33
PE(16:0/18:2)	1	0.78
DG(32:0)	4	3.1
DG(32:1)	35	27.13
DG(34:0)	0	0
DG(34:1)	0	0
DG(36:2)	0	0
DG(36:3)	8	6.2
DG(36:4)	11	8.53
DG(36:1)	2	1.55
16:00 amide	0	0
18:00 amide	0	0
PC(O-16:0/16:0)	33	25.58
PC(O-34:1)	34	26.36
PC(O-16:0/18:2)	31	24.03
PC(P-16:0/18:1)	33	25.58
PC(P-16:0/20:3)	41	31.78
PC(P-16:0/20:4)	29	22.48
PE(O-16:0/18:1)	40	31.01
PE(P-16:0/18:2)	12	9.3
MG(16:0/0:0/0:0)	13	10.08
MG(18:1(9Z)/0:0/0:0)	34	26.36
MG(18:2(9Z,12Z)/0:0/0:0)	22	17.05
SM(d18:0/16:0)	2	1.55
SM(d18:1/16:0)	0	0
SM(d18:1/17:0)	28	21.71
SM(d18:1/18:0)	3	2.33
SM(d18:1/22:0)	20	15.5
SM(d18:1/23:0)	53	41.09
SM(d18:1/24:1) + SM(d18:2/24:0)	7	5.43
SM(42:3)	25	19.38
SM(42:1)	7	5.43
TG(46:0)	2	1.55
TG(48:0)	0	0
TG(48:1)	0	0
TG(48:2)	2	1.55
TG(49:0)	16	12.4
TG(49:1)	9	6.98
TG(49:2)	39	30.23
TG(50:0)	0	0
TG(50:1)	0	0
TG(50:2)	0	0
TG(50:3)	17	13.18
TG(51:1)	13	10.08
TG(51:2)	14	10.85
TG(52:0)	0	0
TG(52:1)	0	0
TG(52:2)	0	0
TG(52:3)	0	0
TG(52:4)	0	0
TG(53:1)	31	24.03
TG(53:2)	25	19.38
TG(53:3)	32	24.81
TG(54:0)	1	0.78
TG(54:1)	6	4.65
TG(54:2)	0	0
TG(54:3)	0	0
TG(54:4)	0	0
TG(54:5)	0	0
TG(54:6)	0	0
TG(54:7)	1	0.78
TG(56:1)	25	19.38
TG(56:2)	14	10.85
TG(56:3)	24	18.6
TG(58:1)	37	28.68
TG(58:2)	33	25.58
TG(58:4)	36	27.91
TG(60:3)	62	48.06
TG(53:4)	44	34.11
